# Supplementary material for: The Short Form of the Fonseca Anamnestic Index for the Screening of Temporomandibular Disorders: Validity and Reliability in a Spanish-Speaking Population
Source: J Clin Med. 2021 Dec 14;10(24):5858. doi: 10.3390/jcm10245858 (PMC8709097; doi:10.3390/jcm10245858)
Supplement: Supplementary file 1 [file jcm-10-05858-s001.zip]

Archive with 1 entries (1 files):
- jcm-1493450-supplementary.pdf
